# Supplementary material for: Betalain–Chickpea Protein Particles Produced by Freeze Drying and Spray Drying: Physicochemical Aspects, Storage Stability, and In Vitro Digestion
Source: Foods. 2025 Jan 16;14(2):281. doi: 10.3390/foods14020281 (PMC11765016; doi:10.3390/foods14020281)
Supplement: Supplementary file 1 [file foods-14-00281-s001.zip]

Archive with 1 entries (1 files):
- foods-3383667-supplementary.pdf
